# Supplementary material for: A Retrospective, Digital Evaluation of Tip and Torque of Teeth in Patients with Skeletal Class I, II and III Using Lateral Cephalograms, Orthopantomograms and Digitized Models
Source: J Clin Med. 2025 Oct 31;14(21):7738. doi: 10.3390/jcm14217738 (PMC12610279; doi:10.3390/jcm14217738)
Supplement: Supplementary file 1 [file jcm-14-07738-s001.zip]

Archive with 1 entries (1 files):
- jcm-3911905-supplementary.pdf
